# Supplementary material for: Sodium, Potassium and Iodine Intake in an Adult Population of Lithuania
Source: Nutrients. 2022 Sep 16;14(18):3817. doi: 10.3390/nu14183817 (PMC9504939; doi:10.3390/nu14183817)
Supplement: Supplementary file 1 [file nutrients-14-03817-s001.zip]

Archive with 1 entries (1 files):
- nutrients-1887398-supplementary.pdf
